# Supplementary material for: S100A8/A9 promotes endometrial fibrosis via regulating RAGE/JAK2/STAT3 signaling pathway
Source: Commun Biol. 2024 Jan 22;7:116. doi: 10.1038/s42003-024-05814-5 (PMC10803310; doi:10.1038/s42003-024-05814-5)
Supplement: Supplementary file 3 — Supplementary Data 1 [file 42003_2024_5814_MOESM3_ESM.xlsx]

## Sheet: Fig. 1
Fig. 1b	S100A8
	Normal	5.72391	2.84218	3.88254	1.09962	1.45095	0.583175	0.934327	3.07801	0.147829	0.118012	0.21198	0.331481	1.06955	4.52212
	IUA	1.49174	11.4739	2.61172	10.4614	5.94127	5.74957	20.7063	5.72548	6.46209	1.56049	10.2817	18.9221
Fig. 1c	S100A9
	Normal	3.87447	2.6926	3.12531	1.18427	1.1479	0.910039	0.64797	2.16445	0.223601	0.155933	0.225156	0.459775	1.17836	4.12387
	IUA	7.2605	22.6733	7.77645	12.244	6.23885	26.4949	4.5284	35.1146	4.299	37.1168	1.76418	15.867
Fig. 1e	S100A8/A9/GAPDH
	Normal	1	1	1	1	1
	IUA	9.21528	7.86197	5.81316	6.89306	9.78539
Fig. 1h	Col1
	Normal	2.11587	0.924183	0.847479	1.59798	1.06161	0.688367	0.914624	0.564972
	IUA	1.57053	5.4689	4.2171	5.03241	5.39361	2.93071
Fig. 1i	α-SMA
	Normal	1.86607	0.699793	0.82645	2.09901	0.740808	1.24833	0.80107	0.635075
	IUA	6.04189	7.08614	9.18959	7.21	6.10504	2.15099

## Sheet: Fig. 2
Fig. 2a
		Control				S100A8/A9 25ng/ml				S100A8/A9 50ng/ml				S100A8/A9 100ng/ml				S100A8/A9 200ng/ml				TGFβ 10ng/ml
	Day1	1	1	1	1	1.00703	1.03636	1.0891	1.02177	1.01933	1.05202	1.10501	1.08147	1.20914	1.20263	1.23787	1.16853	1.2355	1.25101	1.28162	1.20087	1.28471	1.29293	1.3039	1.23632
	Day2	1	1	1	1	1.12844	1.06261	1.04882	1.13116	1.22357	1.15102	1.12788	1.21606	1.36966	1.29977	1.29927	1.38062	1.41157	1.35061	1.338	1.42354	1.42856	1.3749	1.36029	1.44262
	Day3	1	1	1	1	1.0781	1.16012	1.08007	1.16025	1.16064	1.24109	1.15693	1.2275	1.40254	1.47644	1.39899	1.48076	1.49969	1.55589	1.49747	1.56206	1.41143	1.49063	1.41049	1.49079
	Day4	1	1	1	1	1.02576	1.0284	1.00903	1.02865	1.04923	1.05128	1.03785	1.04837	1.1019	1.10091	1.07914	1.13863	1.14139	1.17894	1.11656	1.18115	1.14883	1.18776	1.13333	1.18946
Fig. 2b	Col1
	0h	0.863193	0.788027	1.40946	1.1951	0.933732	1.11959	0.898893	0.980096	1.29349	1.04864
	6h	2.13613	1.89212	1.95884	1.27899	0.989657	0.97942	1.7392	1.5966	0.972655	1.56784
	24h	2.22962	1.18684	1.99918	2.12499	1.34136	1.15545	2.6489	2.90293	1.32008	1.72944
Fig. 2c	α-SMA
	0h	0.796518	0.567899	1.64686	1.09425	1.93753	0.556501	1.60349	1.23484	1.20476	0.493384	0.446133	1.08204
	6h	1.78231	1.22795	1.49874	0.492689	0.511835	1.02013	1.47811	1.41299	1.99135	0.848949	0.533704	2.26856
	24h	1.7791	2.79312	0.736496	3.97651	2.19822	2.27166	3.51745	2.98641	1.84517	1.79023	1.57871	1.4081
Fig. 2e	Col1/GAPDH
	0h	1h	6h	24h	48h
	1	0.855989	0.948623	1.85088	2.30584
	1	0.647047	0.977651	1.48297	1.30145
	1	0.661803	1.01782	2.32552	2.69353
	1	0.95889	1.56519	2.14204	2.83135
	1	0.700568	1.5915	1.89595	2.25943
Fig. 2f	α-SMA/GAPDH
	0h	1h	6h	24h	48h
	1	0.984585	0.947565	1.42692	2.13184
	1	1.00074	1.21847	1.27562	2.10664
	1	1.30081	2.16453	1.85518	3.35912
	1	1.01868	1.03274	1.52575	1.91814
	1	1.39217	2.39078	2.56994	3.16748
Fig. 2h	Col1
	Control	S100A8/A9	TGF-β
	7.153	12.537	9.078
	5.564	11.92	13.5
	3.996	9.844	12.576
	5.592	9.31	11.44
Fig. 2i	α-SMA
	Control	S100A8/A9	TGF-β
	4.025	18.063	16.546
	3.758	16.723	15.333
	6.012	15.712	13.508
	2.775	15.407	10.564
Fig. 2j	IL-1β
	0h	6h	24h
	1.45397	10.2674	2.40327
	2.27363	4.72397	2.60381
	1.14472	6.12623	3.39874
	1.21841	3.4822	1.93858
	0.104748	7.23504	6.9163
	0.630689	6.79748	6.67995
Fig. 2k	IL-6
	0h	6h	24h
	0.788236	0.536519	1.01515
	0.769344	1.12638	2.68831
	0.905446	2.99322	2.59674
	1.05826	1.2894	5.4896
	1.45569	2.08739	9.72501
	1.18239	6.75849	6.39392
Fig. 2l	TNF-α
	0h	6h	24h
	0.425137	0.303759	0.455651
	0.372678	0.437089	0.877214
	1.9066	1.95342	2.32302
	1.47529	0.969962	3.44857
	0.779705	1.69466	2.10818
	1.87986	2.02475	2.39539

## Sheet: Fig.3
Fig. 3a	RAGE
	0h	6h	24h
	0.60735	0.63534	0.624425
	1.44954	1.25754	1.04652
	0.923766	0.959663	1.52689
	1.64787	1.1774	1.14918
	0.88307	0.724772	0.936704
	0.901625	0.747736	1.79701
	1.0538	1.08343	1.36661
	0.914212	0.671565	0.886136
	0.97306	0.870913	1.1452
Fig. 3b	TLR4
	0h	6h	24h
	1.40553	1.74849	1.76676
	2.01546	2.07212	2.31516
	1.28441	1.56494	2.49858
	2.79163	1.29335	1.75456
	0.779764	1.55953	1.73641
	0.561015	1.13376	0.700332
	1.01123	1.43506	1.37184
	0.466876	2.67791	0.543786
	0.476686	0.366303	1.43451
Fig. 3d	RAGE/GAPDH
	Control	S100A8/A9
	1	2.12942
	1	1.51055
	1	1.63663
	1	2.92906
Fig. 3e	TLR4/GAPDH
	Control	S100A8/A9
	1	1.33303
	1	1.00041
	1	0.932733
	1	1.03293
Fig. 3f	Col1
	Control	S100A8/A9	S100A8/A9+FPS	S100A8/A9+TAK
	0.99654	2.01391	0.795536	1.10957
	0.675955	1.11342	1.23114	0.965936
	1.32869	1.8025	1.17283	1.88557
	1.12506	1.97931	0.840896	1.48452
	1.07923	1.43893	0.942785	0.904379
	1.06807	1.20164	0.72951	1.82345
	0.976032	2.55797	1.21146	1.63093
	0.879649	2.77022	1.02094	1.3321
	0.892527	1.69937	0.761399	1.11751
	0.954382	1.38511	0.96263	1.01242
Fig. 3g	α-SMA
	Control	S100A8/A9	S100A8/A9+FPS	S100A8/A9+TAK
	1.03796	1.66873	0.401577	0.62579
	0.501301	2.5381	0.846012	0.891156
	1.5842	1.59521	0.359422	0.746777
	1.21314	3.83373	0.356939	0.949777
	1.98446	1.9776	0.762469	1.12391
	0.8608	3.7289	0.573852	0.718844
	1.7216	2.86543	0.98059	1.20442
	1.21736	2.37871	1.1211	1.11893
	0.48255	2.40819	1.35374	1.33562
	0.444036	1.12312	0.694403	0.63122
Fig. 3i	Col1/GAPDH
	Control	S100A8/A9	S100A8/A9+FPS	S100A8/A9+TAK
	1	1.67435	0.151961	1.65442
	1	2.25763	0.38421	2.07792
	1	1.60012	0.28966	1.44091
	1	1.84709	0.396805	1.92106
	1	1.72012	0.161713	1.51301
Fig. 3j	α-SMA/GAPDH
	Control	S100A8/A9	S100A8/A9+FPS	S100A8/A9+TAK
	1	1.46045	1.04074	1.6445
	1	3.09118	1.42922	3.30677
	1	2.23442	1.11359	2.17382
	1	1.81299	0.729989	1.78623
	1	1.99354	1.11359	1.73451
Fig.3l	Col1
	Control	S100A8/A9	S100A8/A9+FPS	S100A8/A9+TAK
	6.052	11.043	9.26	15.943
	4.347	11.668	2	6.322
	2.781	10.015	7.178	13.44
	8.374	10.873	6.019	10.773
	8.212	15.343	6.237	8.13
	9.196	12.09	7.211	10.939
Fig. 3m	α-SMA
	Control	S100A8/A9	S100A8/A9+FPS	S100A8/A9+TAK
	4.855	17.675	8.205	16.485
	3.052	15.7453	6.262	13.344
	5.023	18.751	12.962	20.408
	2.639	19.799	9.389	15.574
	6.103	12.942	2.849	17.997
	3.556	23.162	6.617	18.029

## Sheet: Fig.4
Fig.4b	P-JAK2/JAK2
	0h	0.5h	1h	3h	6h
	1	0.886201	1.12181	1.24968	1.60352
	1	0.810194	0.895333	1.39782	1.65668
	1	1.12004	1.39205	1.79229	1.90266
	1	0.791059	0.80402	1.57681	1.8939
	1	0.923412	0.999614	1.53902	1.31328
	1	1.10303	0.993523	1.68231	1.74553
Fig. 4c	P-STAT3/STAT3
	0h	0.5h	1h	3h	6h
	1	1.02389	0.914047	1.39456	1.56924
	1	1.31425	1.38652	1.69637	1.7444
	1	0.970166	1.12928	1.45545	2.04114
	1	0.723169	1.11475	1.30693	2.24987
	1	1.24101	1.21952	1.67445	2.1476
	1	1.09238	0.829276	1.02982	1.84221
Fig. 4e	Col1/GAPDH
	Control	S100A8/A9 24h	S100A8/A9 24h+AG490	S100A8/A9 48h	S100A8/A9 48h+AG490
	1	2.28404	1.09326	2.53431	1.45647
	1	2.06367	0.916978	2.12306	1.09256
	1	1.28924	0.717455	1.35568	0.710313
	1	1.71097	1.23633	2.74372	0.937224
	1	2.09334	0.891736	2.37515	1.1935
	1	1.21049	0.991159	1.90145	1.23982
Fig. 4f	α-SMA/GAPDH
	Control	S100A8/A9 24h	S100A8/A9 24h+AG490	S100A8/A9 48h	S100A8/A9 48h+AG490
	1	1.13129	0.967908	1.53144	0.844367
	1	1.03464	0.777784	1.77546	1.01589
	1	1.31126	1.24584	1.8024	1.10235
	1	1.03296	0.854953	1.97429	0.634523
	1	2.08218	1.53226	3.11033	1.59674
	1	1.75125	1.35206	2.59118	1.37205
Fig. 4h	P-JAK2/JAK2
	Control	S100A8/A9	S100A8/A9+FPS	S100A8/A9+TAK
	1	2.35714	1.24464	1.88711
	1	1.88673	1.05089	1.31998
	1	2.69139	1.02291	1.79369
	1	2.26377	1.46915	1.59674
	1	1.45505	0.75143	1.36655
	1	1.71749	0.935372	1.17289
Fig. 4i	P-STAT3/STAT3
	Control	S100A8/A9	S100A8/A9+FPS	S100A8/A9+TAK
	1	1.86315	1.39746	1.83532
	1	1.53996	1.08355	1.329
	1	1.5277	1.28622	1.41525
	1	1.48797	0.966159	1.35284
	1	1.78355	1.16372	1.66533
	1	1.23207	0.798718	1.15395

## Sheet: Fig. 6
Fig. 6a	Number of glands/view D7
	Control	EI30	EI40	EI50	EI60	EI70
	182	140	80	73	64	65
	227	188	119	75	69	67
	207	195	111	62	71	72
	228	223	103	67	63	60
Fig. 6a	Number of glands/view D21
	Control	EI30	EI40	EI50	EI60	EI70
	201	202	151	124	104	61
	184	188	153	111	93	95
	182	166	114	116	77	100
	231	171	92	114	72	91
Fig. 6a	Number of glands/view D35
	Control	EI30	EI40	EI50	EI60	EI70
	197	86	70	39	31	69
	176	50	85	84	49	48
	204	95	75	58	46	37
	184	47	54	54	88	40
Fig. 6b	Number of capillaries/view D7
	Control	EI30	EI40	EI50	EI60	EI70
	218	153	82	68	92	57
	223	178	92	56	51	74
	149	186	81	47	52	55
	248	147	53	66	78	37
Fig. 6b	Number of capillaries/view D21
	Control	EI30	EI40	EI50	EI60	EI70
	218	167	151	75	94	53
	202	159	164	59	55	82
	186	163	116	69	72	40
	215	205	79	78	53	57
Fig. 6b	Number of capillaries/view D35
	Control	EI30	EI40	EI50	EI60	EI70
	228	197	92	104	68	76
	209	178	180	31	79	82
	213	119	76	70	65	56
	182	122	177	80	59	54

## Sheet: Fig. 7
Fig. 7a	Collagen volume fraction (%) D7
	Control	EI30	EI40	EI50	EI60	EI70
	38.923	41.498	40.467	43.395	52.792	52.035
	39.393	41.814	49.808	43.345	52.657	56.701
	35.35	42.496	50.152	54.043	51.968	52.486
	33.735	41.686	41.147	42.983	51.876	42.746
Fig. 7a	Collagen volume fraction (%) D21
	Control	EI30	EI40	EI50	EI60	EI70
	34.183	43.457	54.69	61.47	61.832	66.015
	40.548	39.044	44.345	57.694	60.931	56.327
	46.785	45.019	42.61	58.512	61.085	59.422
	40.18	44.575	39.035	55.863	65.317	59.709
Fig. 7a	Collagen volume fraction (%) D35
	Control	EI30	EI40	EI50	EI60	EI70
	42.843	45.981	48.386	59.282	66.426	65.922
	41.754	43.695	45.146	62.957	64.552	58.158
	46.619	42.836	47.065	64.348	66.232	70.163
	41.546	46.726	46.244	60.383	59.504	57.055
Fig. 7b	Endometrial thickness (mm) D7
	Control	EI30	EI40	EI50	EI60	EI70
	2.485	2.479	2.725	2.973	2.518	2.566
	2.519	2.95	2.569	3.57	2.779	2.618
	2.972	1.782	4.178	3.088	2.422	2.702
	2.025	1.774	3.026	2.509	2.629	2.707
Fig. 7b	Endometrial thickness (mm) D21
	Control	EI30	EI40	EI50	EI60	EI70
	2.388	2.058	1.55	1.903	2.185	2.312
	2.277	2.696	2.788	2.38	1.756	1.409
	2.82	2.465	2.236	2.04	1.718	1.494
	2.619	2.504	2.255	2.305	1.941	1.76
Fig. 7b	Endometrial thickness (mm) D35
	Control	EI30	EI40	EI50	EI60	EI70
	2.54	2.403	2.889	1.099	1.877	1.628
	2.212	1.816	2.576	2.646	1.73	1.552
	2.637	2.645	2.256	1.612	1.722	1.44
	2.964	3.581	2.716	2.194	1.7101	1.419

## Sheet: Fig. 8
Fig. 8e	Endometrial thickness (mm)
	CON	SHAM	EI	EI+MenSCs
	2.2529	1.789	0.86825	3.70125
	3.8005	3.69425	0.824	2.76
	2.9845	2.539	0.553	2.4635
	2.58075	3.021	0.57875	2.6005
Fig. 8g	Collagen volume fraction (%)
	CON	SHAM	EI	EI+MenSCs
	37.9795	33.9105	62.1523	37.8932
	36.8656	33.5448	64.8132	46.7978
	33.2513	34.8281	59.7293	34.9258
	37.8829	35.6583	61.2558	38.6243
Fig. 8i	Number of glands/view
	CON	SHAM	EI	EI+MenSCs
	118.833	94.9167	32.8333	80
	54.25	84.625	38.1667	75.6667
	83.8333	98.4167	35.25	90.75
	90.625	86.375	29.6667	76.25
Fig. 8k	Number of capillaries/view
	CON	SHAM	EI	EI+MenSCs
	44.8333	36.6667	14	40.3333
	32.1667	43.6667	15.6667	61.6667
	37	40.6667	24	36.3333
	68	59	24.3333	53.6667
Fig. 8l	Col1
	control	Sham	EI	EI+MenSCs
	0.564053	2.0205	1.77855	0.389771
	1.36407	1.57531	3.44786	0.77148
	1.18884	1.17544	3.28456	1.03577
	1.55313	1.15172	3.86562	1.43963
Fig. 8m	S100A8
	control	Sham	EI	EI+MenSCs
	1.57474	2.60803	2.50099	0.263797
	1.14877	1.47353	3.11126	0.268408
	0.257142	1.44232	4.60276	1.55563
	2.14626	1.53595	6.22252	2.24022
Fig. 8n	S100 A9
	control	Sham	EI	EI+MenSCs
	1.4765	1.43583	3.03538	0.268292
	0.949396	1.93338	5.0346	0.542193
	1.94996	1.70089	4.53744	1.41116
	1.44876	1.07412	3.53541	3.02488
